# Supplementary material for: Plasma nanoDSF Denaturation Profile at Baseline Is Predictive of Glioblastoma EGFR Status
Source: Cancers (Basel). 2023 Jan 26;15(3):760. doi: 10.3390/cancers15030760 (PMC9913157; doi:10.3390/cancers15030760)
Supplement: Supplementary file 1 [file cancers-15-00760-s001.zip]

Archive with 1 entries (1 files):
- cancers-1989082-supplementary.pdf
